# Supplementary material for: DL-TODA: A Deep Learning Tool for Omics Data Analysis
Source: Biomolecules. 2023 Mar 24;13(4):585. doi: 10.3390/biom13040585 (PMC10135919; doi:10.3390/biom13040585)
Supplement: Supplementary file 1 [file biomolecules-13-00585-s001.zip]

Archive with 1 entries (1 files):
- biomolecules-2118772-supplementary.pdf
